# Supplementary material for: Advanced muscle imaging in adolescent elite rowers utilizing diffusion tensor imaging: Association of imaging findings with stroke typology
Source: PLoS One. 2023 Nov 29;18(11):e0294693. doi: 10.1371/journal.pone.0294693 (PMC10686450; doi:10.1371/journal.pone.0294693)
Supplement: S1 Data — (XLSX) [file pone.0294693.s002.xlsx]

## Sheet: Sheet1
FA	ADC	Sweep FA	Sweep ADC	scull FA	scull ADC	trainingvolume	Alter (J)	Größe (cm)	Gewicht (kg)
0.22085	1.85722	0.22085	1.85722	0.28153	1.98323	18	17	200	102
0.28153	1.98323	0.20971	1.92055	0.253509	1.86347	14	17	183	82
0.20971	1.92055	0.20152	2.13986	0.269403	1.77435	19	16	190	80
0.20152	2.13986	0.210112	1.98852	0.281018	1.66551	13	17	186	87
0.210112	1.98852	0.19835	1.92914	0.235073	1.87915	16	17	188	84
0.253509	1.86347	0.199645	1.97948	0.252059	1.92909	14	17	180	77
0.269403	1.77435			0.268433	1.88076	15	15	186	82
0.281018	1.66551			0.25118	1.89737	16	14	181	72
0.235073	1.87915			0.244018	1.79005	20	16	180	69
0.252059	1.92909			0.232609	1.87773	13	16	180	69
0.268433	1.88076					12	15	184	89
0.25118	1.89737					12	15	185	67
0.244018	1.79005					21	14	165	77
0.19835	1.92914					22	17	190	80
0.199645	1.97948					18	17	198	94
0.232609	1.87773					13	14	182	81
